# Supplementary material for: Impact of must clarification treatments on chemical and sensory profiles of kiwifruit wine
Source: NPJ Sci Food. 2024 Jun 25;8:40. doi: 10.1038/s41538-024-00280-z (PMC11199669; doi:10.1038/s41538-024-00280-z)
Supplement: Supplementary file 2 — Supplementary Data 1 [file 41538_2024_280_MOESM2_ESM.xlsx]

## Sheet: Sheet1
Supplementary Data1: Sensory attributes and aroma characteristics of kiwi wines fermented with different clarifications of kiwifruit juice (Extended Figure 3)
		Sensory attributes						Aroma Characteristics
Varieties	degree of clarification	Purity	Typicality	Harmony	Intensity	Acidity	Freshness	Kiwifruit	Passionfruit	Lemon	Pineapple	Grapefruit	Apple	Grass
Xuxiang	100NTU	7.45 ± 0.06a	7.45 ± 0.04a	7.27 ± 0.10a	7.09 ± 0.11a	6.27 ± 0.10a	6.82 ± 0.03a	0.5892 ± 0.0055ab	0.4671 ± 0.0139a	0.4454 ± 0.0740a	0.3402 ± 0.0669a	0.4066 ± 0.0950a	0.1701 ± 0.0240ab	0.0889 ± 0.0129b
	200NTU	7.18 ± 0.04a	6.91 ± 0.13b	6.73 ± 0.04b	6.27 ± 0.08b	6.45 ± 0.06a	6.36 ± 0.06b	0.7086 ± 0.0134a	0.5892 ± 0.0528a	0.1521 ± 0.0750b	0.2083 ± 0.0742ab	0.2697 ± 0.0153a	0.3803 ± 0.0597a	0.1485 ± 0.0180ab
	300NTU	6.73 ± 0.17b	6.82 ± 0.07b	6.73 ± 0.07b	6.55 ± 0.04b	6.18 ± 0.04a	6.27 ± 0.02b	0.5455 ± 0.0145b	0.5604 ± 0.0383a	0.1408 ± 0.0494b	0.3042 ± 0.0713ab	0.2439 ± 0.0426a	0.3015 ± 0.0430ab	0.0909 ± 0.0184b
	Muddy juice	5.09 ± 0.11c	5.45 ± 0.03c	5.18 ± 0.13c	5.55 ± 0.06c	6.45 ± 0.08a	5.30 ± 0.08c	0.4341 ± 0.0455c	0.3214 ± 0.0290b	0.2571 ± 0.0328ab	0.2405 ± 0.0147ab	0.0909 ± 0.0141b	0.1120 ± 0.0675b	0.0909 ± 0.0591b
	Pulp	4.91 ± 0.06c	5.36 ± 0.10c	5.18 ± 0.08c	5.55 ± 0.08c	6.00 ± 0.76a	5.27 ± 0.07c	0.4341 ± 0.0498c	0.2227 ± 0.0331b	0.1485 ± 0.0226b	0.0909 ± 0.0560b	0.0909 ± 0.0484b	0.0998 ± 0.0649b	0.2727 ± 0.0713a
Huayou	100NTU	6.91 ± 0.14a	6.73 ± 0.02a	6.82 ± 0.04a	6.82 ± 0.04a	6.09 ± 0.24a	6.73 ± 0.03a	0.5511 ± 0.0297a	0.5270 ± 0.0102a	0.2113 ± 0.0185a	0.3936 ± 0.0165a	0.2227 ± 0.0215a	0.1818 ± 0.0454a	0.0909 ± 0.0157b
	200NTU	7.00 ± 0.16a	6.64 ± 0.03a	7.00 ± 0.10a	6.91 ± 0.21a	6.00 ± 0.15a	6.36 ± 0.04a	0.4191 ± 0.026b	0.4435 ± 0.0420a	0.1626 ± 0.0379a	0.3803 ± 0.0146a	0.3015 ± 0.0824a	0.1660 ± 0.0782a	0.0909 ± 0.0593b
	300NTU	6.09 ± 0.13b	6.55 ± 0.06a	6.82 ± 0.04a	6.36 ± 0.06b	6.55 ± 0.13a	5.91 ± 0.14b	0.4066 ± 0.0096b	0.3320 ± 0.0281b	0.3278 ± 0.0658a	0.2932 ± 0.0267a	0.2490 ± 0.0567a	0.1660 ± 0.2049a	0.1485 ± 0.0123b
	Muddy juice	6.36 ± 0.01b	6.09 ± 0.11b	6.27 ± 0.06b	5.82 ± 0.03c	6.36 ± 0.03a	5.82 ± 0.15b	0.3521 ± 0.0133b	0.1484 ± 0.0021c	0.1408 ± 0.058a	0.0909 ± 0.1161b	0.1001 ± 0.0283b	0.0909 ± 0.0226a	0.2227 ± 0.0187a
	Pulp	3.09 ± 0.13c	4.45 ± 0.13c	3.82 ± 0.03c	5.73 ± 0.02c	6.45 ± 0.07a	4.09 ± 0.08c	0.3892 ± 0.0287b	0.1818 ± 0.0260c	0.2113 ± 0.1114a	0.1660 ± 0.0987b	0.0909 ± 0.0168b	0.1660 ± 0.0759a	0.2485 ± 0.0396a
Haywad	100NTU	7.55 ± 0.05a	7.18 ± 0.06a	7.45 ± 0.04a	7.09 ± 0.06a	6.18 ± 0.01b	6.36 ± 0.02ab	0.4066 ± 0.0132b	0.6428 ± 0.0154a	0.2932 ± 0.0656a	0.4979 ± 0.0327a	0.3521 ± 0.0141a	0.1660 ± 0.0474a	0.1210 ± 0.0511b
	200NTU	7.45 ± 0.03a	6.73 ± 0.03b	7.09 ± 0.06b	6.73 ± 0.04b	6.27 ± 0.02b	6.27 ± 0.03b	0.5892 ± 0.0103a	0.5242 ± 0.0369a	0.3042 ± 0.0447a	0.6166 ± 0.1517a	0.2362 ± 0.0420b	0.1818 ± 0.0709a	0.0909 ± 0.0168b
	300NTU	7.09 ± 0.13b	6.64 ± 0.03b	6.91 ± 0.03b	6.45 ± 0.03c	6.09 ± 0.05c	6.45 ± 0.04a	0.5641 ± 0.0147a	0.5455 ± 0.0617a	0.2335 ± 0.0786a	0.5511 ± 0.0569a	0.1575 ± 0.0107b	0.0909 ± 0.0588a	0.0909 ± 0.0305b
	Muddy juice	5.64 ± 0.04c	5.73 ± 0.04c	5.64 ± 0.04c	6.00 ± 0.03d	6.45 ± 0.03b	5.09 ± 0.03c	0.4225 ± 0.0286b	0.2727 ± 0.0252b	0.1485 ± 0.0147a	0.1818 ± 0.0274b	0.1010 ± 0.0137c	0.0909 ± 0.0486a	0.2490 ± 0.0153a
	Pulp	5.36 ± 0.06c	5.36 ± 0.05d	5.27 ± 0.07d	5.91 ± 0.06d	6.27 ± 0.02a	4.73 ± 0.04d	0.4066 ± 0.012b	0.3149 ± 0.0215b	0.2227 ± 0.0519a	0.3371 ± 0.0209b	0.1137 ± 0.0143c	0.0909 ± 0.0127a	0.2227 ± 0.0331a
Qinmei	100NTU	7.27 ± 0.01a	6.73 ± 0.03a	7.18 ± 0.13a	7.27 ± 0.05a	6.27 ± 0.03a	6.82 ± 0.03a	0.5892 ± 0.0245a	0.7343 ± 0.0107a	0.2227 ± 0.1315a	0.4166 ± 0.0375a	0.1701 ± 0.0283ab	0.3892 ± 0.0140a	0.1087 ± 0.0382c
	200NTU	7.27 ± 0.01a	6.64 ± 0.04a	7.09 ± 0.03a	6.73 ± 0.01b	6.43 ± 0.03a	6.27 ± 0.03bc	0.5768 ± 0.0267ab	0.3936 ± 0.0593b	0.1485 ± 0.0198a	0.2571 ± 0.0382b	0.0909 ± 0.0344b	0.3015 ± 0.0467ab	0.0909 ± 0.0593c
	300NTU	7.27 ± 0.03a	6.82 ± 0.04a	7.18 ± 0.02a	6.55 ± 0.01c	6.40 ± 0.13ab	6.55 ± 0.01b	0.5222 ± 0.0413b	0.4166 ± 0.0180b	0.3149 ± 0.1218a	0.2490 ± 0.0240b	0.2571 ± 0.0281a	0.2571 ± 0.0141bc	0.1818 ± 0.0511b
	Muddy juice	5.91 ± 0.03b	5.36 ± 0.04b	5.73 ± 0.04b	6.55 ± 0.03c	6.09 ± 0.03b	6.00 ± 0.27c	0.3636 ± 0.0328c	0.2490 ± 0.0170c	0.1485 ± 0.0578a	0.2405 ± 0.0532b	0.1213 ± 0.0190ab	0.1660 ± 0.0083c	0.4066 ± 0.0489a
	Pulp	5.55 ± 0.03c	5.18 ± 0.08b	5.36 ± 0.06c	6.09 ± 0.06d	6.09 ± 0.04b	5.91 ± 0.04c	0.4591 ± 0.0184c	0.2571 ± 0.0339c	0.0909 ± 0.0430a	0.1485 ± 0.0376b	0.1818 ± 0.0701ab	0.2969 ± 0.0199ab	0.3149 ± 0.0212a
Yate	100NTU	7.27 ± 0.03a	7.55 ± 0.08a	6.82 ± 0.04a	7.55 ± 0.01a	6.18 ± 0.01a	6.73 ± 0.06a	0.5892 ± 0.0140a	0.7606 ± 0.0163a	0.2932 ± 0.0283a	0.4066 ± 0.0198a	0.2611 ± 0.0410a	0.1660 ± 0.0458a	0.0909 ± 0.0247b
	200NTU	7.36 ± 0.03a	7.36 ± 0.04b	6.82 ± 0.01a	7.18 ± 0.00b	6.18 ± 0.01a	6.45 ± 0.04b	0.6013 ± 0.0226a	0.6428 ± 0.0397b	0.3149 ± 0.0467a	0.3320 ± 0.0215a	0.0909 ± 0.0417b	0.0909 ± 0.0421a	0.1130 ± 0.0590b
	300NTU	7.36 ± 0.04a	7.00 ± 0.16b	6.91 ± 0.06a	7.09 ± 0.06b	6.27 ± 0.04a	6.18 ± 0.07c	0.5378 ± 0.0132a	0.5378 ± 0.0146c	0.1818 ± 0.0788a	0.4232 ± 0.0352a	0.1660 ± 0.0195ab	0.2405 ± 0.0334a	0.0909 ± 0.0492b
	Muddy juice	6.36 ± 0.08b	6.18 ± 0.04c	5.82 ± 0.01b	6.27 ± 0.03c	6.25 ± 0.01a	5.82 ± 0.03d	0.5378 ± 0.0216a	0.2362 ± 0.0120e	0.2227 ± 0.0288a	0.2405 ± 0.0585a	0.1818 ± 0.0451ab	0.1818 ± 0.1182a	0.3892 ± 0.0339a
	Pulp	6.09 ± 0.07c	6.00 ± 0.10c	5.64 ± 0.03c	6.27 ± 0.04c	6.20 ± 0.16a	5.64 ± 0.10d	0.4591 ± 0.0173b	0.3665 ± 0.0298d	0.2219 ± 0.0120a	0.2362 ± 0.0775a	0.2120 ± 0.0397ab	0.0909 ± 0.0977a	0.3149 ± 0.0600a
Note: Values are mean ± standard deviation. Different lowercase letters in the same column of the same variety indicate significant differences (p < 0.05, Duncan test).
